# Supplementary material for: Structure and Photocatalytic Properties of Ni-, Co-, Cu-, and Fe-Doped TiO2 Aerogels
Source: Gels. 2023 Apr 24;9(5):357. doi: 10.3390/gels9050357 (PMC10217561; doi:10.3390/gels9050357)
Supplement: Supplementary file 1 [file gels-09-00357-s001.zip]

Archive with 1 entries (1 files):
- gels-2281523-supplementary.pdf
